# Supplementary material for: Association Between Physical Activity and Pancreatic Cancer Risk and Mortality: A Systematic Review and Meta-Analysis
Source: Cancers (Basel). 2024 Oct 24;16(21):3594. doi: 10.3390/cancers16213594 (PMC11544951; doi:10.3390/cancers16213594)
Supplement: Supplementary file 1 [file cancers-16-03594-s001.zip]

Archive with 1 entries (1 files):
- cancers-3250434-supplementary.pdf
